# Supplementary material for: A Systematic Literature Review of Studies Analyzing Inequalities in Health Expectancy among the Older Population
Source: PLoS One. 2015 Jun 26;10(6):e0130747. doi: 10.1371/journal.pone.0130747 (PMC4482630; doi:10.1371/journal.pone.0130747)
Supplement: S1 Table — (XLSX) [file pone.0130747.s001.xlsx]

## Sheet: Sheet1
S1 Table. Descriptive characteristics of included studies
#	Year	Authors	Where	Who (participants)	Why (exposure)	What (outcome)	Measure for outcome	Method	Data*
1	2007	Al Snih, S. et al.	US	aged 65+	-sex -age -BMI	-TLE -DFLE	ADL	Multistate life table	Epidemiologic Studies of the Elderly (EPESE)
2	2011	Andrade, D.F.C. et al.	Brazil	aged 60+	-sex -age	-TLE -DFLE -DLE	ADL	Multistate life table	Survey on Health, Well-Being, and Aging in Latin America and the Caribbean (SABE)
3	2014	Belon, AP., Lima, M. G., Barros, M. B. A.	Brazil	aged 60+	-sex -age	-TLE -HLE -UHE	-SRH -GALI	Sullivan's method	City of Campinas Health Survey (ISACAMP)
4	2013	Beltran-Sanchez, H. and Andrade, F.C.D.	Brazil and Mexico	aged 60+	-sex -age -education	-TLE -DFLE -DLE	Nagi (1976) functional limitations	Micro-simulation methods	(1) Survey on Health, Well-Being, and Aging in Latin America and the Caribbean (SABE) (2) Mexican Health and Aging Study (MHAS)
5	1991	Branch, L. G. et al.	US	aged 65+	-age -sex -state -disability status	-TLE -ALE	ADL	Multistate life table	Established Populations for Epidemiologic Studies of the Elderly (EPESE),
6	2001	Brayne, C. et al.	England and Wales	aged 64+	-sex -age	-TLE -LE with physical illness -LE w functional problems -LE with cognitive problems	-ADL -MMSE score -physical health: cancer, non-cancer morbidity, hearing and sight problems	Sullivan's method	Medical Research Council Cognitive Function and Ageing Study (MRC CFAS)
7	2005	Bronnum-Hansen,H.	Denmark	aged 20 aged 65	-sex -age	-TLE -LE in good SRH -LE w/o LLI	-SRH -LLI	Sullivan's method	Danish Health Interview Surveys
8	2006	Bronnum-Hansen, H., Juel, K. and Davidsen, M.	Denmark	aged 65+	-sex -disease	-TLE -LE w/o LLI	-LLI	Sullivan's method	Danish Health Interview Survey
9	2007	Cai, L. and Lubitz, J.	US	aged 65+	-sex -disability status	-TLE -ALE -DLE	-ADL -IADL	Multistate life table	Medicare Current Beneficiary Survey (MCBS)
10	2001	Cambois, E., Robine, J.M. and Hayward, M.D.	France	men aged 35+	-occupational class -year -age	-TLE and partial TLE -DFLE and partial DFLE -DLE and partial DLE	GALI	Sullivan's method	French Health and Medical Care Survey
11	2013	Cambois, E., Blachier, A. and Robine, J. M.	France	aged 50+	-sex -age	-TLE -DFLE -DLE	-Functional Limitations: (i) in hearing and seeing that are not (or poorly) corrected by devices for sensory (ii) in walking, bending down, grabbing and reaching (iii) and in remembering, understanding, orientating, behaving inappropriately. -Activity Restriction: (i) ADL, (ii) IADL, (iii) GALI	Sullivan's method	(1)Enquete sur la sante et les soins medicaux (survey on health and health consumption) (ESSM) (2) Handicap sante en menages (household survey on disability and health) (HSM) (3); SILC, EU-Statistics on income and living conditions (4) Survey of health, aging and retirement in Europe (SHARE) (5) Enquete sur la sante et la protection sociale (survey on health and social protection) (ESPS)
12	2011	Cambois, E. et al.	France	aged 50 aged 65	-sex -age -occupational class	-TLE -5 measures of HE	-SRH -Self-rated chronic diseases -Physical and sensory functional limitations -GALI -ADL	Sullivan's method	French health survey (DREES 2008)
13	2013	Campolina, A. G. et al.	Brazil	aged 60+	-sex -age -disease	-TLE -DFLE -DLE	ADL	Sullivan's method	Survey on Health, Well-Being, and Aging in Latin America and the Caribbean (SABE)
14	2011	Chan, A., Zimmer, Z. and Saito, Y.	Japan	aged 65+	-sex -age controlling for education, occupational class, income, chronic condition	-TLE -DFLE	ADL	Multistate life table	Nihon University Japanese Longitudinal Study of Aging (NUJLSOA).
15	2010	Cheung, K.S.L. and Yip, P.S.F.	Hong Kong	aged 60+	-sex -age	-TLE -DFLE -Chronic morbidity-free life expectanc -(CMFLE)	-ADL -questions on chronic diseases	Sullivan's method	Thematic Household Survey (THS)
16	1989	Crimmins, E. M., Saito, Y. and Ingegneri, D.	US	-birth -aged 65 -aged 85	-sex -age -race -country	-TLE -DFLE (distinguishing with short and long term disability, institutionalised)	-normal activities -secondary or nonmajor activities	Sullivan's method	National Health Interview Survey (NHIS)
17	1996	Crimmins, E.M. , ayward, M.D. and Saito, Y.	US	aged 70+	-sex -edu -race	-TLE -ALE	-ADL -IADL -functions indicating stamina and mobility	Multistate life table	Longitudinal Study of Aging (LSOA)
18	2009	Crimmins, E.M. et al.	US	aged 70+	-age -year -disability status	-TLE -DFLE -DLE	-ADL -IADL	Multistate life table	Longitudinal Study of Aging (LSOA)
19	2001	Crimmins, E.M. and Saito, Y.	US	aged 30+	-sex -race -education	-TLE -HLE	GALI	Sullivan's Method	National Health Interview Survey (NHIS)
20	1992	Crimmins, E. M., Saito, Y. and Ingegneri, D.	Book chapter, review
21	2002	Deeg, D. J. H., Portrait, F. and Lindeboom, M.	The Netherldands	aged 65+	-sex -age	LE in 6 health profiles (1.cancer; 2."other" chronic diseases; 3.cognitive impairment; 4.frailty or multimorbidity; 5.-cardiovascular diseases; 6. good health)	-self-reported functional limitations - test of physical performance, -self-reported chronic diseases, - vision, hearing, -depressive symptoms (20-item Center for Epidemiologic Studies Depression scale) -cognitive impairment (MMSE)	Life table	Longitudinal Aging Study Amsterdam
22	2002	Diehr, P. et al.	US	aged 65+	-sex -BMI	-YOL -YHL	SRH	NA	Cardiovascular Health Study (CHS)
23	2008	Diehr, P. et al.	US	aged 65+	-sex -BMI -ADL -SRH	-YOL -YHL -ALE	-ADL -SRH	Multistate life table	Cardiovascular Health Study (CHS)
24	1999	Ferrucci, L. et al.	US	aged 65+	-sex -smoking -physical activity	-TLE -ALE -DLE	ADL	Markov chain	Established Populations for Epidemiologic Studies of the Elderly (EPESE).
25	2009	Gu, D., Dupre, M.E. Warner, D.F. and Zeng, Y.	China	aged 65+	-sex -age -year	-TLE -ALE -DFLE -HLE	-ADL -chronic conditions -SRH	Sullivan's method	-Old-Age Support Survey of the Chinese Elderly (OSSCE) -Chinese Longitudinal Healthy Longevity Survey (CLHLS)
26	1993	Guralnik, J.M. Et al.	US	aged 65+	-sex -education -race	-TLE -ALE -DLE	ADL	Multistate life table	Piedmont Health Survey of the Elderly (PHSE)
27	1998	Hayward, M. D. Crimmins, E. M. Saito, Y.	US	aged 70+	-sex -age -cause of death	-TLE -ALE -DLE	-ADL -IADL	Multistate life table	Longitudinal Study of Aging
28	2014	Hayward M.D. et al.	US	aged 50+	-sex -race/ethnicity	-TLE -DFLE -DLE	ADL	Multistate life table	Health and Retirement Study (HRS)
29	2007	Hidajat, M.M., Hayward, M.D. and Saito, Y.	Indonesia	aged 50+	-sex -age -education	-TLE -ALE -ILE	Nagi (1976) functional limitations	Multistate life table	Indonesian Family Life Survey
30	2002	Ishizaki, T. et al.	Japan	aged 65+	-sex -age	-TLE -ALE in terms of: (1) physically active life expectancy (PALE) (2) instrumentally active life expectancy (IALE)	-ADL -IADL	Multistate life table	Saku Longitudinal Study on Aging
31	2000	Izmirlian, G. et al.	US	aged 65+	-sex -age -smoking -education	-TLE -ALE -DLE	ADL	Markov chain	Iowa Established Population for the Epidemiologic Study of the Elderly (EPESE)
32	2002	Jagger, C. and Matthews, F.	England	aged 65+	-sex -age	-TLE -HE by number of impairments	-Functional limitations: Townsend disability scale -cognitive impairment: MMSE -physical impairment: presence of chronic conditions (e.g. stroke, severe visual problems)	Sullivan's method	MRC Cognitive Function and Ageing study (MRC CFAS)
33	2007	Jagger, C. et al.	UK	aged 65+	-sex -age -disease status	-TLE -DFLE (free of any disability and free of moderate or Severe Disability)	-ADL -IADL	Multistate life table	MRC Cognitive Function and Ageing study (MRC CFAS)
34	2011	Jagger, C. et al.	13 European countries	aged 50+	-sex -country	-TLE -LE free of chronic morbidity (DisFLE) -LE without physical functional limitations -HLY (healthy life years) -LE without IADL -LE without ADL -LE in good SRH	-chronic diseases -functional limitations -ADL -IADL -SRH	Sullivan's method	Survey of Health Ageing and Retirement in Europe (SHARE)
35	2007	Jagger, C. et al.	England and Wales	aged 65+	-sex -age -education	-TLE -DFLE -DLE	-ADL -mobility disability (get up and down stairs)	Multistate life table	Medical Research Council Cognitive Function and Ageing Study (MRC CFAS)
36	2008	Jeune, B. and Bronnum-Hansen, H.	Denmark	aged 65+	-sex -year	-TLE -expected lifetime w and w/o long-standing illness -expected lifetime w and w/o long-standing limiting illness -expected lifetime w and w/o mobility limitations -expected lifetime w and w/o communication limitations -expected lifetime in good, fair or poor SRH	-SRH -LLI -mobility restrictions -communication restrictions	Sullivan's method	Danish Health Interview Surveys
37	2012	Jiawiwatkul, U. et al.	Thailand	aged 60+	-sex -age	-TLE -ALE	ADL	Sullivan's method	National Health Examination Surveys
38	2000	Jitapunkul, S. and Chayovan, N.	Thailand	aged 60+	-sex -age -year	-TLE -HLE	SRH	Sullivan's method	(1) Socioeconomic Consequences of the Ageing of the Population (SECAPT) (2) Survey of the the Welfar of Elderly in Thailand (SWET)
39	2001	Jitapunkul, S. et al.	Thailand	aged 60+	-sex -age	-TLE -ALE	- Barthel ADL index - Chula ADL index	Sullivan's method	A cross-sectional mulitistage random sampling survey
40	2003	Jitapunkul, S. et al.	Thailand	aged 60+	-sex -age	-TLE -DFLE -Self-care (SCLE)	-GALI (LLI) -modified Barthel ADL index	Sullivan's method	National Health Examination Survey
41	1993	Kai, I	Japan	aged 63+	-sex -age	-TLE -ALE	ADL	Abridged life table	Cohort in a rural community in Japan
42	2005	Kaneda, T., Zimmer, Z. and Tang, Z.	China	aged 55+	-age -sex -SES: (education, income, occupation, household possession)	-TLE -ALE -IALE	-ADL -Nagi (1976) functional limitations	Multistate Life Table	Beijing Multidimensional Longitudinal Study on Aging
43	2013	Karcharnubarn, R., Rees, P. and Gould, M.	Thailand	aged 60+	-sex -age -year	-TLE -SRHLE -Mobility Disability Free Healthy LE (MDFLE) -Self-care DFLE (SCDFLE)	-ADL -SRH	Sullivan's method	Surveys of Elderly in Thailand
44	1983	Katz, S. et al.	US	aged 65+	-sex -age -income	-TLE -ALE	ADL	Abridged life table	Massachusetts Health Care Panel Study
45	2011	Klijs, B. Mackenbach, J.P. Kunst, A.E.	The Netherlands	aged 55+	-smoking -weight -drinking controlling for age sex and marital status	-TLE -DFLE -DLE	ADL	Sullivan's method	Dutch Permanent Survey of the Living Situation (POLS)
46	2004	Konno, K. et al.	Japan	aged 65+	-sex -age	-TLE -ALE	-ADL -IADL	Modified Branch's method	Annual surveys on preventive care for senior citizens
47	2002	Laditka, S. B. Laditka, J. N.	Critical Review
48	2014	Laditka, Sarah B. Laditka, James N.	US	aged 55+	-sex -ethnicity -education -cognitive impairment	-TLE -ALE -DLE	ADL	Markov chain	Panel Study of Income Dynamics
49	2009	Lai, D.	China	all age groups	-sex -age -year	-TLE - Expected years of life lived w/ and w/o handicap	6 categories of handicap: ocular, aural (including language), intellectual, skeletal, psychological and multiple handicap	Sullivan's method	National sampling survey
50	2000	Lai, DJ., Lee, LM. and Lee, ES.	China	all age groups	-sex -age -residence	-TLE -Handicap-Free LE (HFLE) -Expected Years of Life with Handicap (EYLE)	Ocular, aural, intellectual, skeletal, psychological and multiple handicaps	Sullivan's method	Survey on the handicapped
51	1994	Land, KC., Guralnik, JM. And Blazer, DG.	US	aged 65+	-sex -age -race -education	-TLE -ALE -DLE	ADL	Multistate life table	Established Population for Epidemiological Studies of the Elderly (EPESE)
52	2007	Lievre, A. et al.	Austria, Belgium, Denmark, Finland, France, Germany, the United Kingdom, Greece, Italy, the Netherlands, Portugal, and Spain	aged from 50 to 70	-sex -age	Healthy Working Life Expectancy (HWLE)	SRH	Multistate life table	European Community Household Panel (ECHP)
53	2009	Liu, J. et al.	China	aged 60+	-sex -age	-TLE -DFLE -DLE	Visual, hearing and speech, physical, intellectual, and mental disabilities assessed by clinicians	Sullivan's method	China National Sample Survey on Handicap/Disability
54	1995	Liu, X. et al.	Japan	aged 60+	-sex -education -social network	-TLE -Functional Independence LE -Functional Disability LE	Functioning: (1) bathing oneself, (2) climbing two or three flights of stairs, and (3) walking about 200-300 meters or a few blocks	Multistate life table	Longitudinal study of adult Japanese aged 60 and over.
55	2010	Majer, IM. et al.	10 Western -European countries	aged 50 aged 65	-sex -education -country	-TLE -DFLE	GALI	Multistate life table	European Community Household Panel (ECHP)
56	2008	Manton, KG., Gu, XL. and Lowrimore, GR.	US	aged 65+	-sex -cohort -disability status	-TLE -ALE	-ADL -IADL -Nagi (1976) functional limitations -sensory function (vision)	Stochastic process life tables	National Long-Term Care Survey
57	1997	Manton, K.G., Stallard, E. and Corder, L.	US	aged 65+	-sex -age -education	-T:E -DFLE	Functioning	Stochastic process life tables	National Long Term Care Surveys
58	2006	Matthews, F.E. et al.	UK	aged 65+	-age -sex -town	-TLE -LE free of cognitive impairment -ALE -LE in good health	-SRH -ADL -risk factors for dementia, cognitive function and medication (MMSE)	Sullivan's method	MRC Cognitive Function and Ageing Study (MRC CFAS)
59	2006	Matthews, R.J., Jagger, C. and Hancock, R.M.	UK	aged 75+	-Sex -SES: Area level deprivation Housing tenure Income Social Class Receiving means tested benefits Self-perceived difficulties	-TLE -DFLE	ADL	Multistate life table	Melton Mowbray Health Check data
60	2000	Melzer, D. et al.	England	aged 65+	-sex -social class	-TLE -DFLE -DLE	-mentally impairment: Automated Geriatric Examination Computer Assisted Taxonomy (AGECAT) -phisically disability: Modified Townsend Disability Scale -need for constant care: functional incapacity and/or mental state (Mini Mental State Examination)	Sullivan's method	Medical Research Council Cognitive Function and Ageing Study (MRC CFAS)
61	2005	Minicuci, N. and Noale, M.	Italy	aged 65-84	-sex -age -education	-TLE -DFLE -DLE (mild and severe)	-ADL -IADL	Multistate life table	Italian Longitudinal Study on Aging (ILSA)
62	2005	Minicuci, N. and Noale, M.	Italy	aged 65-84	-sex -age -geographical area	-TLE -DFLE	-ADL -IADL -physical performance test (PPT)	Sullivan's method	Italian Longitudinal Study on Aging (ILSA)
63	2011	Minicuci, N. et al.	Italy, Bulgaria and Latin America	aged 65-84	-sex -age -country	-TLE -DFLE	ADL	Sullivan's method	(1) National Health Interview Survey (NHIS) in Bulgaria (2) Multidisciplinary survey among Italian families: health status and health services access (IMF-S) in Italy. (3) Survey on Health, Well-Being, and Aging in Latin America and the Caribbean (SABE)
64	2014	Montez, J. K. and Hayward, M. D.	US	aged 50+	-sex -childhood SES -childhood health -education	TLE -ALE -ILE	-ADL -IALD -Functional limitations	Multistate life table	Health and Retirement Study
65	2011	Muangpaisan, W. et al.	Thailand	aged 50+	-sex -age	-TLE -cognitive impairment free LE (CIFLE) -physical illness-free LE (PHILE) -psychological impairment-free LE (PIFLE) -Self-care LE (SCLE) -DFLE -HLE	-Thai MMSE -psychological Quality of Life score -ADL -self reported physical illness and hearing and visual problems -self-care domains -SPGH (self-perceived global health)	Sullivan's method	Bangkok Longitudinal Study by Siriraj Hospital for the Older Men and Women (BLOSSOM)
66	1997	Mutafova, M. et al.	Bulgaria	aged 60+	-sex -age	-TLE -DFLE -HFLE (handicap-free LE) -HLE	-ADL -SRH -handicap (confined home, chair, bed)	Sullivan's method	First pilot health interview survey and in Svishtov
67	2001	Newman, A. B. and Brach, J. S.	Review
68	2004	Ofstedal, M. B. et al.	China, Indonesia, the Philippines, Singapore, Taiwan, and Thailand	aged 60+	-sex -age -countries	-TLE -HLE -ULE	SRH	Sullivan's method	National surveys: (1) Indonesian Family Life Survey (2) Philippine Survey of the Near-Elderly and Elderly (3) National Survey of Senior Citizens in Singapore (4) Taiwan Survey of Health and Living Status of the Middle-Aged and Elderly
69	2008	Peres, K. et al.	England and Wales	aged 65+	-sex -age -emotional problem -multimorbidity	-TLE -DFLE	ADL	Multistate life table	MRC Cognitive Function and Ageing Study (MRC CFAS)
70	2005	Reyes-Beaman, S. et al.	Mexico	aged 60+	-age -sex -local regional area	-TLE -ALE	ADL	Sullivan's method	National Survey on Ageing carried out in the Mexican Institute of Social Security (IMSS)
71	2008	Reynolds, SL., Haley, WE. And Kozlenko, N.	US	aged 70+	-sex -age -depression and chronic diseases	-TLE -ALE -DLE	ADL	Multistate life table	Asset and Health Dynamics Among the Oldest Old (AHEAD)
72	2009	Reynolds, S. L. McIlvane, J. M.	US	aged 70+	-age -sex -obesity status -arthritis	-TLE -ALE -DLE	ADL	Multistate life table	Asset and Health Dynamics Among the Oldest Old (AHEAD)
73	2005	Reynolds, SL., Saito, Y. and Crimmins, EM.	US	aged 70+	-age -sex -obesity status	-TLE -ALE -DLE	ADL	Multistate life table	Asset and Health Dynamics Among the Oldest Old (AHEAD)
74	2002	Robine, JM., Jagger, C. and Cambois, E.	12 European countries	aged 65	-sex -country	-TLE -FALE (fully active life expectancy) -PALE (partly active life expectancy)	GALI	Sullivan's method	European Community Household Panel
75	1989	Rogers, RG., Rogers, A. and Belanger, A.	US	aged 70+	-sex -age	-TLE -ALE	ADL	Multistate life table	Longitudinal Study of Aging (LSOA)
76	2014	Romero-Ortuno, R., Fouweather, T. and Jagger, C.	Europe	aged 50+	-sex -age -country	LE with and without frailty	-Frailty Instrument - GALI	Sullivan's method	Survey of health, aging and retirement in Europe (SHARE)
77	2005	Sagardui-Villamor, J. et al.	Spain	aged 65+	-sex -age -year	-TLE -DFLE -DLE	5 major types of disability (seeing, hearing, selfcare, walking, cognitive disabilities)	Sullivan's method	National Disability, Impairment and Handicap Surveys
78	2008	Santos Camargos, MC., Machado, CJ. and Rodrigues, RN.	Brazil	aged 60+	-age -sex predictor for SRH: living arrangement, marital status, schooling and income, functional disability and number of chronic illnesses.	-TLE -HLE -ULE	SRH	Sullivan's method	Survey on Health, Well-Being, and Aging in Latin America and the Caribbean (SABE)
79	2008	Santos Camargos, MC., Machado, CJ. and Rodrigues, RN.	Brazil	aged 60+	-sex -age	-TLE -DFLE (Mild, Moderate, Severe)	-ADL -mobility	Sullivan's method	National Sample Household Survey (PNAD)
80	2007	Santos Camargos, MC., Machado, CJ. and Rodrigues, RN.	Brazil	aged 60+	-sex -age -education	-TLE -DFLE -DLE	ADL	Sullivan's method	Survey on Health, Well-Being, and Aging in Latin America and the Caribbean (SABE)
81	2001	Sauvaget, C., Jagger, C. and Arthur, AJ.	UK	aged 75+	-sex -age	-TLE -ALE -cognitive impairment free LE	-ADL -Clifton Assessment Procedures of the Elderly	Multistate life table	Melton Mowbray Health Check data
82	1999	Sauvaget, C. et al.	Japan	aged 65+	-sex -age	-THE -DFLE	-ADL -IADL -mobility	Multistate life table	A 2-year prospective study of older residents in a rural Japanese community.
83	2011	Szwarcwald, C.L. et. al.	Brazil	aged 18+	-sex -age -location (slums)	-TLE -HLE -Healthy Life Lost	(1) daily activities (work or household activities), (2) mobility (moving around), (3) self-care (washing or dressing yourself), (4)sensation of pain (5) learning (6) vision	Sullivan's method	World Health Survey
84	2013	Tareque, M.I., Begum, S. and Saito, Y.	Bangladesh	aged 60+	-sex -age	-TLE -DFLE	(a) vision; (b) hearing; (c) walking and climbing; (d) difficulty in remembering and concentrating; (e) selfcare; (f) speaking and communicating.	Sullivan's method	Bangladesh’s Household Income and Expenditure Survey (HIES)
85	2011	Tian, X. et al.	China	aged 55+	-sex -age -smoking status (controlling for marital status, education, district, alcohol consumption (in men only), srh, and physical disabilities)	-TLE -ALE	ADL	Sullivan's method	Beijing Longitudinal Study of Ageing
86	1995	Tsuji, I. et al.	Japan	aged 65+	-sex -age	-TLE -ALE	ADL	Multistate life table	Sendai Longitudinal Study of Aging
87	2002	Tsuji, I., Sauvaget, C. and Hisamichi, S.	Japan	aged 65+	-sex -age	-TLE -ALE -DLE	-ADL -IADL -locomotion	Multistate life table	Surveys conducted by the authors
88	1993	van den Bos, G.A.M. and van der Maas, P.J.	The Netherlands	aged 55-79	-sex -age -Index of income, eduation and occupation	-TLE -Morbidity-free Life Expectancy -DFLE	-chronic conditions -disability	Sullivan's method
89	2009	Walter, S. et al.	The Netherlands	aged 55+	-sex -BMI -waist circum. controlling for age edu income smoking alcohol living situation	-TLE -DFLE -DLE	ADL	Multistate life table	Rotterdam Study
90	2009	Yardim, N. et al.	Turkey	aged 60+	-sex -rural urban national level	-TLE -HLE	not mentioned	Preston-Coale (50%) Method corresponding to Horiuchi Method	(1) Turkish Demographic and Health Survey (2) Verbal Autopsy Survey
91	2004	Yi, Z., Danan, G. and Land, K. C.	China	aged 80-105	-sex -age -disability status	-TLE -ALE -DLE	ADL	Multistate life table	Chinese Longitudinal Healthy Longevity Survey
92	2001	Yi, Z. et al.	China	aged 80+	-age -sex -rural urban area	-TLE -ALE -DLE (mild, severe)	ADL	Sullivan's method	Healthy Longevity Survey
93	2009	Yong, V. and Saito, Y.	Japan	aged 25+	-sex -age -year	TLE -HLE (good, average and poor health)	SRH	Sullivan's method	“Kokumin Seikastu Kiso Chosa” (Comprehensive Survey of Living Conditions of the People on Health and Welfare)
94	2011	Yong, V., Saito, Y. and Chan, A.	Singapore	aged 55+	-sex -age	-TLE -years of life w/ and w/o diseases -years of life w/ and w/o impairments -years of life w/ and w/o functional disabilities	-chronic diseases -impairments (bone/joint, lung/breathing, hearing, eye/vision, and mobility problems) -ADL	Sullivan's method	National Survey of Senior Citizens (NSSC)
95	2012	Yong, V. and Sayto, Y.	Japan	aged 65+	-sex -age -education	-TLE -ALE -IALE	-ADL -IADL	Multistate life table	Nihon University Japanese Longitudinal Study of Aging
96	2010	Zimmer, Z. et al.	China	aged 55+	-age -sex -rural urban area adjust for SES, access, social support,behavior and disease profile.	-TLE -ALE	ADL and general physical movement tasks necessary for independent living	Multistate life table	Beijing Multidimensional Longitudinal Study of Aging
* Data are those used for prevalence (proportions) of the population in healthy and unhealthy states
Acronyms: TLE=Total Life Expectancy; HE=Health Expectancy; DFLE=Disability-Free Life Expectancy; DLE=Disability Life Expectancy; HLE=Healthy Life Expectancy; ULE=Unhealthy Life Expectancy; ALE=Active Life Expectancy; ILE=Inactive Life Expectancy; YOL=Years of Life; YHL+Years of Healthy Life; ADL=Activity of Daily Living; IADL=Instrumental Activity of Daily Living; SRH=Self-Rated Health; GALI=Glob…

## Sheet: Sheet2
Year	Authors	Where	Who (participants)	Why (exposure)	What (outcome)	Measure for outcome	Method	Data
2005	Kondo, N. Mizutani, T. Minai, J. Kazama, M. Imai, H. Takeda, Y. Yamagata, Z.	Japan	men and women at 65 years of age	-demographic -socioeconomic -health status -health behaviour -medical environment -social relationship -climate -others	DFLE	-ADLs -visiting hospital or clinics -patients admitted to health service facilities for the aged	Sullivan's method
2008	Lievre, A. Alley, D. Crimmins, E.M.	US	aged 65+	-age -education	LE with/without cognitive impairment	4 cognitive test: -Telephone Int. for Cognitive Status -7s subtracting test -immediate word recall task -delayed word recall task	multistate life table	Assets and Health Dynamics of the Oldest Old survey
1996	Perenboom, R.J.M. Boshuizen, H.C. Breteler, M.M.B. Alewijn, O. Van De Water, H.P.A.	Netherlands	aged 65+	-sex -age	Dementia-Free life Expectancy	3 phase procedure: -mini mental state examination and geriatric mental state schedule -screened positive examined by doctor -extensive examination	sullivan's method	-Life table: Netherlands Central Bureau of Statistics -Rotterdam Elderly Study -SIG Nursing home Information System
1999	Sauvaget, C. Tsuji, I. Haan, M.N. Hisamichi, S.	California	aged 65+	-sex -age -cohort -potential predictor: education, smoking, chronic diseases, depression	dementia-free LE	dementia diagnosed by physician according to the International Classification of Diseases	-double-decrement life table -cox model for predictors	Kaiser permanente Medical Care Program of Northern California
2006	Kurimori, S. Fukuda, Y. Nakamura, K. Watanabe, M. Takano, T.	Japan	aged 65+		disability adjusted life expectancy (DALE)		Sullivan's method
2012	Wen, M. Gu, D.	China	aged 65+	-age -sex -Air Pollution level	LE 5 HE	-ADL -IADL -cognitive impairm.* -SRH -chronic diseases**	Sullivan's method	Chinese Longitudinal Health Longevity Survey (CLHLS)

## Sheet: UK england
	Year	Authors	Title	Journal	Who (participants)	Insitutionalised?	What (exposure)	How (outcome)	Data (1) morbidity	Data (1) mortality	Where	Sample Size
1	2002	Jagger, C. Matthews, F.	Gender differences in life expectancy free of impairment at older ages	Journal of Women & Aging	aged 65+	yes	-sex -age	% of TLE with number of impairments	MRC Cognitive Function and Ageing study (MRC CFAS)	OPCS. (1993). Mortality statistics–Series DH1 no 26. London: HMSO.	England	13009
2	2007	Jagger, C., Matthews, R., Matthews, F., Robinson, T., Robine, J. -., Brayne, C.	The burden of diseases on disability-free life expectancy in later life.	Journals of Gerontology - Series A Biological Sciences and Medical Sciences	aged 65+	yes	-age - diseases	TLE (impact of disease on LE) DFLE (impact of disease on DFLE)	MRC CFAS	ONS	5 UK centers	13004
3	2007	Jagger, Matthews R, Melzer D, Matthews F, Brayne C and MRC CFAS	Educational differences in the dynamics of disability incidence, recovery and mortality: Findings from the MRC Cognitive Function and Ageing Study (MRC CFAS)	International Journal of Epidemiology	aged 65+	yes	years of education: 1)0-9 2)10-11 3)12+	dynamic transitions of disability, DFLE	Medical Research Council Cognitive Function and Ageing Study (MRC CFAS)		five areas in England and Wales	13004
4	2006	Matthews, F. E. Miller, L. L. Brayne, C. Jagger, C. Mrc, Cfas	Regional differences in multidimensional aspects of health: findings from the MRC cognitive function and ageing study	Bmc Public Health	aged 65+	yes	-age -sex -town	HE: -LE free of cognitive impairment -ALE -LE in good health	MRC Cognitive Function and Ageing Study (MRC CFAS)	-Pop data obtained from small area census volumes -mortality data from the ONS	UK	13009
5	2000	Melzer D, McWilliams B Brayne C, Johnson T Bond J	Socioeconomic status and the expectation of disability in old age: estimates for England	Journal of Epidemiology and Community Health	aged 65+	yes	Social class: I and II professional and managerial occupations; III skilled non-manual and manual IV partly skilled V non skilled	DFLE, expectancy of life with physical disability or cognitive impairment	Cognitive Function and Ageing Study (CFAS)	Health Inequalities data set published by theONS: Drever F, Whitehead M. Health inequalities. London: The Office of National Statistics, 1997.	England (Cambridgeshire, Newcastle, Nottingham and Oxford)	10241
6	2008	Peres, Karine Jagger, Carol Matthews, Fiona E. Mrc, Cfas	Impact of late-life self-reported emotional problems on Disability-Free Life Expectancy: results from the MRC Cognitive Function and Ageing Study	International Journal of Geriatric Psychiatry	aged 65+	yes	-sex -age -emotional problem -multimorbidity	TLE DFLE	MRC Cognitive Function and Ageing Study (MRC CFAS)	ONS	England and Wales	11022
7	2002	Robine, J. M. Jagger, C. Cambois, E.	European perspectives on healthy aging in women	Journal of Women & Aging	aged 65	no assumed that years lived in an institution are partitioned into years lived with and without disability in the same proportions as those living in the community	-sex -country	LE fully active life expectancy (FALE) partly active life expectancy (PALE)	European Community Household Panel	Eurostat	12 European countries (including UK)
8	2001	Sauvaget, C. Jagger, C. Arthur, A. J.	Active and cognitive impairment-free life expectancies: results from the Melton Mowbray 75+ health checks	Age and Ageing	aged 75+	gp patients	-sex -age	-ALE -cognitive impairm. free LE	Melton Mowbray Health Check		Melton Mowbray, Leicestershire, UK	1557
9 no	2010	Van Oyen, H Cox, Bianca Jagger, Cl Cambois, E Nusselder, W Gilles, C Robine, JM	Gender gaps in life expectancy and expected years with activity limitations at age 50 in the European Union: associations with macro-level structural indicators	European Journal of Ageing	age 50	no	-sex	HLY	-on mortality: EHEMU Information System -on morbidity:EU-SILC	EHEMU Information System	25 EU countries
