# Supplementary material for: A Systematic Literature Review of Studies Analyzing Inequalities in Health Expectancy among the Older Population
Source: PLoS One. 2015 Jun 26;10(6):e0130747. doi: 10.1371/journal.pone.0130747 (PMC4482630; doi:10.1371/journal.pone.0130747)
Supplement: S3 Table — (XLSX) [file pone.0130747.s003.xlsx]

## Sheet: Sheet1
S2 Table. Full population of studies considered for inclusion
Prisma phases	Exclusion criteria	n	Author	Year	Title
Records screened after duplicates removed	Not in English (n=25)	25	Albala et al.	2011	Socioeconomic inequalities in active life expectancy and disability related to obesity among older people
			Bermudez Morata et al.	2008	Sociodemographic typologies of individuals with dependence in Spain and healthy life expectancy
			H. Bickel	2001	Dependency-free life expectancy among the elderly in Germany. [German]
			Campolina et al.	2013	[The health transition and changes in healthy life expectancy in the elderly population: possible impacts of chronic disease prevention]
			Doblhammer and Kreft	2011	Live longer, suffer more? Trends in life expectancy and health
			Doblhammer et al.	2012	Life years gained. Long-term trends in mortality by causes of death in Germany and in an international perspective
			Escobar Bravo et al.	2012	Analysis of disability-free life expectancy over the lifespan: from maturity to old age
			Gao and Tang	2012	Impact of cognitive impairment on the active life expectancy in the elderly. [Chinese]
			Heigl	2002	Active life expectancy: concepts and a new model approach
			Honma et al.	1998	Active life expectancy, life expectancy and ADL in Japanese elderly. [Japanese]
			Honma et al.	1999	Physio-social activities and active life expectancy, life expectancy in Japanese elderly. [Japanese]
			Inoue et al.	1997	Health life tables in Japan, 1990: A quality of the longest life expectancy in the world
			Klein	1999	Social determinants of active life-expectancy
			Matsushita	1996	Longevity, disease, and duration of disability. [Japanese]
			Mizrahi and Mizrahi	1996	Can past developments foresee the grand picture of the 21st health care system: reversal of trends and stability?
			Nasu and Saito	2006	Active life expectancy for elderly Japanese by chewing ability. [Japanese]
			Otero et al.	2004	Burden and trends in activities of daily living disability in Spanish elderly people. [Spanish]
			Santos Camargos	2014	Estimates of life expectancy for individuals with chronic spinal diseases in Brazil
			Santos Camargos et al.	2009	Healthy life expectancy to Brazilian elders, 2003
			Seino et al.	2014	A 10-year community intervention for disability prevention and changes in physical, nutritional, psychological and social functions among community-dwelling older adults in Kusatsu, Gunma Prefecture, Japan
			Tang et al.	2004	Life and active life expectancy of elderly people with different socioeconomic status in Beijing. [Chinese]
			Tang et al.	2005	Study on the active life expectancy of the elderly and its longitudinal transition in Beijing
			Tsuji et al.	2001	Active life expectancy: factors influencing regional and gender differences. [Japanese]
			Tu et al.	1992	Active life expectancy in Taiwan: compression or expansion?. [Chinese]
			Zhang et al.	2011	Regional disparity on life expectancy, active life expectancy in the elderly from Beijing
Records screened after duplicates removed	Type of article (n=13)	13	Albala et al.	2012	TOTAL AND ACTIVE LIFE EXPECTANCY IN CHILEAN OLDER PEOPLE. SOCIOECONOMIC AND GENDER DIFFERENTIALS
			Andrade	2008	Gender differences in disability and personal care assistance among older adults with and without diabetes in Mexico
			Andrade et al.	2010	EDUCATIONAL GAP IN LIFE EXPECTANCY AND DISABILITY-FREE LIFE EXPECTANCY AMONG OLDER ADULTS IN SaO PAULO, BRAZIL
			Anonymous	2005	Obesity and active life expectancy. A new study finds that obesity affects quality of life in older adults more than life expectancy does
			Bulpitt and Fletcher	1995	Prolonging life in elderly people: A worthwhile goal of medical care
			Chan et al.	2013	ACTIVE LIFE EXPECTANCY OF OLDER ADULTS IN SINGAPORE BY SEX AND SOCIO-ECONOMIC STATUS
			Deeg	2013	Where we are now-monitoring health and disability in older European populations and what harmonisation efforts (Clesa, Eposa) could tell
			Japan Society of Physiological Antropology	2000	43rd Meeting of the Japan Society of Physiological Anthropology, Fukushima City, Fukushima, Japan, June 10-11, 2000
			Papsidero	1988	Hypertension, quality of life and functional status: the concept of active life expectancy
			Strobl et al.	2012	Disability free life expectancy in community-dwelling persons aged 65 and above: Results from the German KORA-age study
			WORLD HEALTH ORGANIZATION	1988	WORK OF WHO WORLD HEALTH ORGANIZATION IN THE EUROPEAN REGION ANNUAL REPORT OF THE REGIONAL DIRECTOR 1988
			Wilkie	2013	Healthy work life expectancy in older adults with arthritis: How long can people with arthritis work for and what maintains work participation till old age
			Centers for Disease and Prevention Control	2013	State-specific healthy life expectancy at age 65 years--United States, 2007-2009
Records screened after duplicates removed	Not focused on outcome of interest	84	Aw et al.	2007	Immunosenescence: emerging challenges for an ageing population
			Bazex et al.	2012	Physical activities and sport; implications for health and society
			Belza and Baker	2000	Maintaining health in well older adults: initiatives for schools of nursing and The John A. Hartford Foundation for the 21st century
			Bierman and Clancy	2001	Health disparities among older women: identifying opportunities to improve quality of care and functional health outcomes
			Bourne	2008	Medical sociology: Modelling well-being for elderly people in Jamaica
			Bourne	2009	Health of females in Jamaica: using two cross-sectional surveys
			Castro	2012	Educational differences in chronic conditions and their role in the educational differences in overall mortality
			Chen et al.	1995	ADL DEPENDENCE AND MEDICAL CONDITIONS IN CHINESE OLDER PERSONS - A POPULATION-BASED SURVEY IN SHANGHAI, CHINA
			Chou and Leung	2008	Disability trends in Hong Kong community-dwelling Chinese older adults - 1996, 2000, and 2004
			deLeon et al.	1997	Black-white differences in risk of becoming disabled and recovering from disability in old age: A longitudinal analysis of two EPESE populations
			Diehr and Patrick	2001	Probabilities of transition among health states for older adults
			Diehr et al.	2001	Patterns of self-rated health in older adults before and after sentinel health events
			Doblhammer et al.	2009	A systematic literature review of studies analyzing the effects of sex, age, education, marital status, obesity, and smoking on health transitions
			Donald et al.	2010	Trends in disability prevalence over 10 years in older people living in Gloucestershire
			Dubois and Hebert	2006	Cognitive-impairment-free life expectancy for Canadian seniors
			Feeny et al.	2010	Comparing population health in the United States and Canada
			Feinglass et al.	2007	Baseline health, socioeconomic status, and 10-year mortality among older middle-aged Americans: findings from the Health and Retirement Study, 1992 2002
			Feinglass et al.	2005	Effect of physical activity on functional status among older middle-age adults with arthritis
			Ferraro et al.	1997	Health trajectories: Long-term dynamics among Black and White adults
			Frouin et al.	2001	Incidence and prevalence of all cancerous diseases in Italy: Trends and implications
			Grigoriev and Grigorieva	2011	Self-perceived health in Belarus: Evidence from the income and expenditures of households survey
			Haug and Folmar	1986	LONGEVITY, GENDER, AND LIFE QUALITY
			Holstein et al.	2006	The measurement of change in functional ability: Dealing with attrition and the floor/ceiling effect
			Igata	1994	TOWARD A SOCIETY OF MATURITY AND HARMONY - A NEW PLAN FOR ACHIEVING LONGER AND HEALTHIER LIFE EXPECTANCIES IN JAPAN
			Ishizaki et al.	2004	The effect of aging on functional decline among older Japanese living in a community: a 5-year longitudinal data analysis
			Jagger et al.	1998	Mental health expectancy--the European perspective: a synopsis of results presented at the Conference of the European Network for the Calculation of Health Expectancies (Euro-REVES). Medical Research Council Cognitive Function and Ageing Study Group
			Jang and Kim	2010	Trends in the Health Status of Older Koreans
			Juthani-Mehta et al.	2013	Modifiable Risk Factors for Pneumonia Requiring Hospitalization of Community-Dwelling Older Adults: The Health, Aging, and Body Composition Study
			Kai et al.	1991	Quality of life: a possible health index for the elderly
			Kay	1994	THE DIAGNOSIS AND GRADING OF DEMENTIA IN POPULATION SURVEYS - MEASURING DISABILITY
			Kemper et al.	2005	Long-term care over an uncertain future: What can current retirees expect?
			Kinsella	1992	CHANGES IN LIFE EXPECTANCY 1900-1990
			Krishnamurti		Geriatric and elderly sexuality
			Land	2001	Models and indicators
			Larson	1988	Health promotion and disease prevention in the older adult
			Leveille et al.	2000	Sex differences in the prevalence of mobility disability in old age: The dynamics of incidence, recovery, and mortality
			Leveille et al.	2000	Gender differences in disability: Evidence and underlying reasons
			Liang et al.	1996	Transitions in cognitive status among the aged in Japan
			Liang et al.	2001	Transitions in functional status among older people in Wuhan, China: Socioeconomic differentials
			Liang et al.	2000	Socioeconomic gradient in old age mortality in Wuhan, China
			Liao et al.	2011	Healthy Behaviors and Onset of Functional Disability in Older Adults: Results of a National Longitudinal Study
			Lievre et al.	2008	Educational differentials in life expectancy with cognitive impairment among the elderly in the United States
			Lin et al.	2013	Caregivers' reported functional limitations in activities of daily living among middle-aged adults with intellectual disabilities
			Lindau and Gavrilova	2010	Sex, health, and years of sexually active life gained due to good health: evidence from two US population based cross sectional surveys of ageing
			Mandel	1989	PREVENTIVE DENTAL SERVICES FOR THE ELDERLY
			Manton	2008	Recent declines in chronic disability in the elderly US population: Risk factors and future dynamics
			McCurry et al.	2002	Older adults and functional decline: A cross-cultural comparison
			McGuire et al.	2006	Chronic disease-related behaviors in U.S. older women: Behavioral risk factor surveillance system, 2003
			Messinger-Rapport and Crowe	2006	Breast Surgery: Minimally Invasive Diagnosis and Treatment
			Moe and Hagen	2011	Trends and variation in mild disability and functional limitations among older adults in Norway, 1986-2008
			Mor	2005	The compression of morbidity hypothesis: A review of research and prospects for the future
			Moritz et al.	1995	COGNITIVE-FUNCTIONING AND THE INCIDENCE OF LIMITATIONS IN ACTIVITIES OF DAILY LIVING IN AN ELDERLY COMMUNITY SAMPLE
			Murayama et al.	2012	The Hatoyama Cohort Study: Design and Profile of Participants at Baseline
			Oida et al.	2003	Effects of a 5-year exercise-centered health-promoting programme on mortality and ADL impairment in the elderly
			Olshansky et al.	2009	Aging in America in the Twenty-first Century: Demographic Forecasts from the MacArthur Foundation Research Network on an Aging Society
			Perenboom et al.	1996	Dementia-free life expectancy (demFLE) in the Netherlands
			Peres et al.	2005	The disablement process: Factors associated with progression of disability and recovery in French elderly people
			Perls et al.	1993	THE RELATIONSHIP BETWEEN AGE, GENDER AND COGNITIVE PERFORMANCE IN THE VERY OLD - THE EFFECT OF SELECTIVE SURVIVAL
			Pruessner et al.	2005	Self-esteem, locus of control, hippocampal volume, and cortisol regulation in young and old adulthood
			Ravaglia et al.	1997	Determinants of functional status in healthy Italian nonagenarians and centenarians: A comprehensive functional assessment by the instruments of geriatric practice
			Reynolds et al.	2008	A Tale of Two Countries-the United States and Japan: Are Differences in Health Due to Differences in Overweight?
			Sauvaget et al.	1999	Trends in dementia-free life expectancy among elderly members of a large health maintenance organization
			Shah et al.	2010	Prevalence and Correlates of Major Chronic Illnesses among Older Kuwaiti Nationals in Two Governorates
			Shroufi et al.	2011	Measuring health: A practical challenge with a philosophical solution?
			Spillman et al.	2003	Policy implications of an annuity approach to integrating long-term care financing and retirement income
			Stevens et al.	2013	Global mortality trends and patterns in older women
			Strawbridge et al.	1996	Successful aging: Predictors and associated activities
			Treas	1995	OLDER AMERICANS IN THE 1990S AND BEYOND
			van Doorn	1998	Spouse-rated limitations and spouse-rated life expectancy as mortality predictors
			Vass et al.	2007	Preventive home visitation programmes for older people: the role of municipality organisation
			Visser et al.	2012	Exploration of the difference in incidence of renal replacement therapy between Flanders and the Netherlands-investigation of explanatory variables
			Walsemann andAilshire	2011	BMI Trajectories During the Transition to Older Adulthood: Persistent, Widening, or Diminishing Disparities by Ethnicity and Education?
			Walter-Ginzburg et al.	2004	The Israeli kibbutz as a venue for reduced disability in old age: lessons from the Cross-sectional And Longitudinal Aging Study (CALAS)
			Williamson and Higo	2009	Why Japanese workers remain in the labor force so long: lessons for the United States?
			Wingard	1987	Health among older women in the United States
			Wingard	1987	Older women's health: Contemporary and emerging health issues. Health among older women in the United States
			Wolf et al.	2007	Trends in rates of onset of and recovery from disability at older ages: 1982-1994
			Woo et al.	1994	Musculoskeletal complaints and associated consequences in elderly chinese aged 70 years and over
			Woolf et al.	2010	How to measure the impact of musculoskeletal conditions
			Yang	2008	Long and happy living: Trends and patterns of happy life expectancy in the US, 1970-2000
			Zeng et al.	2002	Sociodemographic and health profiles of the oldest old in China
			Ziegler and Doblhammer	2008	Cohort Changes in the Incidence of Care Need in West Germany Between 1986 and 2005
			Zimmer et al.	2014	Fifteen-Year Disability Trends Among Older Persons in the Beijing Municipality of China
			Zunzunegui et al.	2006	Decreasing prevalence of disability in activities of daily living, functional limitations and poor self-rated health: a 6-year follow-up study in Spain
Records screened after duplicates removed	Not focused on exposure of interest	7	Aida et al.	2010	Impact of oral health status on healthy life expectancy in community-dwelling population: The AGES Project cohort study
			Bradshaw et al.	2007	Estimating the burden of disease attributable to diabetes in South Africa in 2000
			Dodge et al.	2003	Functional transitions and active life expectancy associated with Alzheimer disease
			Giudici et al.	2013	Estimating health expectancy in presence of missing data: an application using HID survey
			Hozawa et al.	2013	Relationship Between Serum Isoflavone Levels and Disability-Free Survival Among Community-Dwelling Elderly Individuals: Nested Case-Control Study of the Tsurugaya Project
			Mathers et al.	2006	Adjusting for dependent comorbidity in the calculation of healthy life expectancy
			Raymond and Morgan	1998	Planning for the future: The effect of changing mortality, incidence, and recovery rates on life expectancy with visual disability
Records screened after duplicates removed	Not focused on older population	6	Andreev et al.	2003	Health expectancy in the Russian Federation: a new perspective on the health divide in Europe
			Danson and Gilmore	2012	Employability and flexible retirement: Variations in academia in an age of austerity
			Kaprio et al.	1996	Total and occupationally active life expectancies in relation to social class and marital status in men classified as healthy at 20 in Finland
			Naghavi et al.	2014	Health transition in Iran toward chronic diseases based on results of global burden of disease 2010
			Nusselder and Looman	2004	Decomposition of differences in health expectancy by cause
			Papadopoulos et al.	2011	Dietary effects on sex-specific health dynamics of medfly: Support for the dynamic equilibrium model of aging
Records screened after duplicates removed	Methods	11	Christensen et al.	2009	Ageing populations: the challenges ahead
			Crown	1998	Tackling inequalities in health: experience in the UK
			de Meijer et al.	2012	Forecasting Lifetime and Aggregate Long-term Care Spending Accounting for Changing Disability Patterns
			Di Bari et al.	2004	World aging: Compression of mortality, of morbidity, and of disability. [Italian]
			Diehr et al.	1998	Predicting future years of healthy life for older adults
			Hofmarcher	1998	Is public health between East and West? Analysis of wealth, health and mortality in Austria, Central and Eastern European countries, and Croatia relative to the European Union
			Kurimori et al.	2006	Calculation of prefectural disability-adjusted life expectancy (DALE) using long-term care prevalence and its socioeconomic correlates in Japan
			Liu et al.	2010	Regional variations in and correlates of disability-free life expectancy among older adults in China
			Lunenfeld	2001	Aging men - Challenges ahead
			Lunenfeld	2002	The ageing male: demographics and challenges
			Wen and D. Gu	2012	Air Pollution Shortens Life Expectancy and Health Expectancy for Older Adults: The Case of China
Full-text articles assessed for eligibility	Not focused on outcome of interest	5	Di Gessa and Grundy	2014	The relationship between active ageing and health using longitudinal data from Denmark, France, Italy and England
			Leveille et al.	1999	Aging successfully until death in old age: Opportunities for increasing active life expectancy
			Avlund et al.	1999	Active life in old age - Combining measures of functional ability and social participation
			Hirai et al.	2012	Social Determinants of Active Aging: Differences in Mortality and the Loss of Healthy Life between Different Income Levels among Older Japanese in the AGES Cohort Study
			Yang et al.	2014	Socioeconomic status, comorbidity, activity limitation, and healthy life expectancy in older men and women: a 6-year follow-up study in Japan
Full-text articles assessed for eligibility	Not focused on exposure of interest	3	Laditka and Wolf	1998	New methods for analyzing active life expectancy
			Manton et al.	1993	Forecasts of active life expectancy: policy and fiscal implications
			Mathers et al.	2002	Global patterns of healthy life expectancy for older women
Full-text articles assessed for eligibility	Not focused on older population	6	Geronimus et al.	2001	Inequality in life expectancy, functional status, and active life expectancy across selected black and white populations in the United States
			Lau et al.	2012	Healthy Life Expectancy in the Context of Population Health and Ageing in India
			Molla, Centers for Disease and Prevention Control	2013	Expected years of life free of chronic condition-induced activity limitations - United States, 1999-2008
			Murray and Lopez	1997	Regional patterns of disability-free life expectancy and disability adjusted life expectancy: Global Burden of Disease Study
			Payne et al.	2013	Disability Transitions and Health Expectancies among Adults 45 Years and Older in Malawi: A Cohort-Based Model
			Wolfson	1996	Health-adjusted life expectancy
Full-text articles assessed for eligibility	Methods	6	Fukuda et al.	2005	Municipal health expectancy in Japan: decreased healthy longevity of older people in socioeconomically disadvantaged areas
			Noale et al.	2012	Longevity and health expectancy in an ageing society: implications for public health in Italy
			Salomon et al.	2012	Healthy life expectancy for 187 countries, 1990-2010: a systematic analysis for the Global Burden Disease Study 2010
			Jagger et al.	2008	Inequalities in healthy life years in the 25 countries of the European Union in 2005: a cross-national meta-regression analysis
			Kondo et al.	2005	Factors explaining disability-free life expectancy in Japan: the proportion of older workers, self-reported health status, and the number of public health nurses
			Van Oyen et al.	2010	Gender gaps in life expectancy and expected years with activity limitations at age 50 in the European Union: associations with macro-level structural indicators

## Sheet: S3 Table
S3 Table. Full population of studies considered for inclusion
Prisma phases	Exclusion criteria	n	Author	Year	Title
Full-text articles assessed for eligibility	Not focused on outcome of interest	5	Di Gessa and Grundy	2014	The relationship between active ageing and health using longitudinal data from Denmark, France, Italy and England
			Leveille et al.	1999	Aging successfully until death in old age: Opportunities for increasing active life expectancy
			Avlund et al.	1999	Active life in old age - Combining measures of functional ability and social participation
			Hirai et al.	2012	Social Determinants of Active Aging: Differences in Mortality and the Loss of Healthy Life between Different Income Levels among Older Japanese in the AGES Cohort Study
			Yang et al.	2014	Socioeconomic status, comorbidity, activity limitation, and healthy life expectancy in older men and women: a 6-year follow-up study in Japan
	Not focused on exposure of interest	3	Laditka and Wolf	1998	New methods for analyzing active life expectancy
			Manton et al.	1993	Forecasts of active life expectancy: policy and fiscal implications
			Mathers et al.	2002	Global patterns of healthy life expectancy for older women
	Not focused on older population	6	Geronimus et al.	2001	Inequality in life expectancy, functional status, and active life expectancy across selected black and white populations in the United States
			Lau et al.	2012	Healthy Life Expectancy in the Context of Population Health and Ageing in India
			Molla, Centers for Disease and Prevention Control	2013	Expected years of life free of chronic condition-induced activity limitations - United States, 1999-2008
			Murray and Lopez	1997	Regional patterns of disability-free life expectancy and disability adjusted life expectancy: Global Burden of Disease Study
			Payne et al.	2013	Disability Transitions and Health Expectancies among Adults 45 Years and Older in Malawi: A Cohort-Based Model
			Wolfson	1996	Health-adjusted life expectancy
	Methods	6	Fukuda et al.	2005	Municipal health expectancy in Japan: decreased healthy longevity of older people in socioeconomically disadvantaged areas
			Noale et al.	2012	Longevity and health expectancy in an ageing society: implications for public health in Italy
			Salomon et al.	2012	Healthy life expectancy for 187 countries, 1990-2010: a systematic analysis for the Global Burden Disease Study 2010
			Jagger et al.	2008	Inequalities in healthy life years in the 25 countries of the European Union in 2005: a cross-national meta-regression analysis
			Kondo et al.	2005	Factors explaining disability-free life expectancy in Japan: the proportion of older workers, self-reported health status, and the number of public health nurses
			Van Oyen et al.	2010	Gender gaps in life expectancy and expected years with activity limitations at age 50 in the European Union: associations with macro-level structural indicators
